# Supplementary material for: Evaluation of Two Serological Assays for Diagnosing Zika Virus Infection
Source: Diagnostics (Basel). 2021 Sep 17;11(9):1696. doi: 10.3390/diagnostics11091696 (PMC8469165; doi:10.3390/diagnostics11091696)
Supplement: Supplementary file 1 [file diagnostics-11-01696-s001.zip]

Archive with 1 entries (1 files):
- diagnostics-1329640-supplementary.pdf
